# Supplementary material for: QseBC is involved in the biofilm formation and antibiotic resistance in Escherichia coli isolated from bovine mastitis
Source: PeerJ. 2020 Mar 25;8:e8833. doi: 10.7717/peerj.8833 (PMC7102498; doi:10.7717/peerj.8833)
Supplement: Supplemental Information 1 [file peerj-08-8833-s001.zip]

Archive with 27 entries (17 files):
- Supplemental Dataset Files/
- Supplemental Dataset Files/Raw Data/
- Supplemental Dataset Files/Raw Data/File1/
- Supplemental Dataset Files/Raw Data/File1/The growth curves raw data.xlsx
- Supplemental Dataset Files/Raw Data/File2/
- Supplemental Dataset Files/Raw Data/File2/The survival rate-raw data.xls
- Supplemental Dataset Files/Raw Data/File3/
- Supplemental Dataset Files/Raw Data/File3/biofilm-1.jpg
- Supplemental Dataset Files/Raw Data/File3/biofilm-2.jpg
- Supplemental Dataset Files/Raw Data/File4/
- Supplemental Dataset Files/Raw Data/File4/The raw data of biofilm biomass.xls
- Supplemental Dataset Files/Raw Data/File5/
- Supplemental Dataset Files/Raw Data/File5/Biofilm formation associated genes-qPCR.xls
- Supplemental Dataset Files/Raw Data/File5/efflux pump  associated genes-qPCR.xls
- Supplemental Dataset Files/Raw Data/File6/
- Supplemental Dataset Files/Raw Data/File6/The raw data of control gene in qPCR.xlsx
- Supplemental Dataset Files/Raw Data/File6/tolC.png
- Supplemental Dataset Files/Raw Data/File7/
- Supplemental Dataset Files/Raw Data/File7/acrA.jpg
- Supplemental Dataset Files/Raw Data/File7/acrD.jpg
- Supplemental Dataset Files/Raw Data/File7/emrD.jpg
- Supplemental Dataset Files/Raw Data/File7/marA.jpg
- Supplemental Dataset Files/Raw Data/File7/mdtH.jpg
- Supplemental Dataset Files/Raw Data/File7/qseB.jpg
- Supplemental Dataset Files/Supplemental Figure/
- Supplemental Dataset Files/Supplemental Figure/Fig S1.png
- Supplemental Dataset Files/Supplemental Figure/Figure S1 legend.docx
