# Supplementary material for: QseBC is involved in the biofilm formation and antibiotic resistance in Escherichia coli isolated from bovine mastitis
Source: PeerJ. 2020 Mar 25;8:e8833. doi: 10.7717/peerj.8833 (PMC7102498; doi:10.7717/peerj.8833)
Supplement: Supplemental Information 1 [file peerj-08-8833-s001.zip › Supplemental Dataset Files/Raw Data/File1/The growth curves raw data.xlsx]

## Sheet: Sheet1
	THE FIRST DATA			0h	2h	4h	6h	8h	10h	12h	14h	24h	26h
			WT/pSTV28	0.03	0.684	1.701	2.181	2.508	2.742	2.961	3.045	3.207	3.162
				0.03	0.679	1.705	2.183	2.506	2.742	2.958	3.047	3.201	3.162
				0.03	0.686	1.707	2.181	2.511	2.741	2.97	3.043	3.025	3.164
			XL4/pSTV28	0.03	0.702	1.677	2.19	2.487	2.742	2.925	2.994	3.135	3.12
				0.03	0.706	1.677	2.193	2.485	2.749	2.926	2.991	3.136	3.124
				0.03	0.701	1.673	2.194	2.491	2.741	2.923	2.997	3.135	3.121
			XL4/pCqseBC	0.03	0.621	1.587	2.126	2.406	2.664	2.883	2.97	3.069	3.054
				0.03	0.622	1.588	2.124	2.41	2.663	2.883	2.971	3.064	3.051
				0.03	0.623	1.591	2.128	2.408	2.667	2.881	2.975	3.066	3.05
	THE SECOND DATA
				0h	2h	4h	6h	8h	10h	12h	14h	24h	26h
			WT/pSTV28	0.03	0.654	1.682	2.173	2.513	2.723	2.954	3.054	3.2	3.151
				0.03	0.683	1.67	2.179	2.523	2.725	2.938	3.036	3.167	3.133
				0.03	0.636	1.641	2.166	2.508	2.706	2.926	3.023	3.135	3.098
			XL4/pSTV28	0.03	0.664	1.673	2.176	2.543	2.736	2.956	3.054	3.161	3.143
				0.03	0.675	1.667	2.175	2.538	2.731	2.957	3.056	3.158	3.141
				0.03	0.676	1.669	2.179	2.548	2.735	2.961	3.051	3.156	3.135
			XL4/pCqseBC	0.03	0.661	1.661	2.165	2.549	2.713	2.934	3.034	3.146	3.123
				0.03	0.657	1.664	2.167	2.545	2.715	2.931	3.038	3.153	3.131
				0.03	0.654	1.667	2.171	2.543	2.718	2.937	3.029	3.145	3.128
