# Supplementary material for: QseBC is involved in the biofilm formation and antibiotic resistance in Escherichia coli isolated from bovine mastitis
Source: PeerJ. 2020 Mar 25;8:e8833. doi: 10.7717/peerj.8833 (PMC7102498; doi:10.7717/peerj.8833)
Supplement: Supplemental Information 1 [file peerj-08-8833-s001.zip › Supplemental Dataset Files/Raw Data/File2/The survival rate-raw data.xls]

## Sheet: Sheet1
						WT/pSTV28	967	947
				ciprofloxacin		XL4/pSTV28	369	359
						XL4/pCqseBC	545	558
						WT/pSTV28	1282	1318	1348
				gentamicin		XL4/pSTV28	952	910	903
						XL4/pCqseBC	3551	3520	3530
