# Supplementary material for: QseBC is involved in the biofilm formation and antibiotic resistance in Escherichia coli isolated from bovine mastitis
Source: PeerJ. 2020 Mar 25;8:e8833. doi: 10.7717/peerj.8833 (PMC7102498; doi:10.7717/peerj.8833)
Supplement: Supplemental Information 1 [file peerj-08-8833-s001.zip › Supplemental Dataset Files/Raw Data/File4/The raw data of biofilm biomass.xls]

## Sheet: Sheet1
	Biofilm Biomass Raw Data
	THE FIRST DATA		OD492
		WT/pSTV28	0.2326	0.2387	0.2276
		XL4/pSTV28	0.1146	0.112	0.1097
		XL4/pCqseBC	0.1914	0.1809	0.1892
	THE SECOND DATA		OD492
		WT/pSTV28	0.3275	0.3177	0.3159
		XL4/pSTV28	0.1928	0.2003	0.1983
		XL4/pCqseBC	0.3372	0.3337	0.3368
