# Supplementary material for: QseBC is involved in the biofilm formation and antibiotic resistance in Escherichia coli isolated from bovine mastitis
Source: PeerJ. 2020 Mar 25;8:e8833. doi: 10.7717/peerj.8833 (PMC7102498; doi:10.7717/peerj.8833)
Supplement: Supplemental Information 1 [file peerj-08-8833-s001.zip › Supplemental Dataset Files/Raw Data/File5/Biofilm formation associated genes-qPCR.xls]

## Sheet: Sheet1
	THE FIRST DATA
	WT/pSTV28			XL4/pSTV28			XL4/pCqseBC
bcsA	28.4567	28.376	28.4	28.8274	28.6753	28.5681	28.5096	28.3086	28.45
16S	24.7941	24.5049	24.4635	23.5611	23.3226	23.2931	24.781	24.6596	24.6227
csgA	24.7596	24.6673	24.4394	24.9074	24.7989	24.82	24.7483	24.6219	24.5815
16S	24.7941	24.5049	24.4635	23.5611	23.3226	23.2931	24.781	24.6596	24.6227
fliC	24.2526	24.1519	24.2	23.8525	23.6073	23.4693	24.1516	23.9229	24.06
16S	24.7941	24.5049	24.4635	23.5611	23.3226	23.2931	24.781	24.6596	24.6227
motA	26.504	26.4276	26.46	26.3121	26.2266	26.26	27.0899	26.8599	26.8192
16S	24.7941	24.5049	24.4635	23.5611	23.3226	23.2931	24.781	24.6596	24.6227
wcaF	29.422	29.1327	28.9396	28.8939	28.6288	28.76	29.55	29.44	29.37
16S	24.7941	24.5049	24.4635	23.5611	23.3226	23.2931	24.781	24.6596	24.6227
fimA	31.3253	31.0742	31.22	31.3279	31.2716	31.1403	31.5593	31.4426	31.2634
16S	24.7941	24.5049	24.4635	23.5611	23.3226	23.2931	24.781	24.6596	24.6227
	THE SECOND DATA
	WT/pSTV28			XL4/pSTV28			XL4/pCqseBC
bcsA	21.2079	21.1845	21.0333	21.1283	21.1198	20.9918	21.5756	21.5446	21.4912
16S	21.1824	21.0774	21.0632	20.2153	20.1885	19.9818	21.3227	21.0882	20.8096
csgA	24.9002	24.8406	24.8	25.33	25.2555	25.2283	24.6075	24.5169	24.4301
16S	22.0614	21.7335	21.4922	21.3227	21.0882	20.8096	21.1824	21.0774	21.0632
fliC	23.4178	23.3199	23.2296	24.0036	23.8868	23.8294	24.29	24.199	24.1417
16S	27.7988	27.7323	27.6477	27.1754	27.0594	27.0244	28.3907	28.3608	28.2467
motA	34.2468	33.9718	33.3802	36.2949	35.2013	35.0703	35.1935	35.0862	34.4633
16S	37.4694	37.0801	36.2416	37.904	36.2894	36.1429	37.1133	37.0846	36.9294
wcaF	28.1948	28.1047	28.066	30.0879	29.9545	29.7337	29.1256	29.089	29.0734
16S	37.4694	37.0801	37.2416	36.904	36.2894	36.1429	37.1133	37.0846	36.9294
fimA	35.4419	35.1387	35.0044	38.431	37.4921	37.1841	35.9138	35.6665	35.6075
16S	30.7319	30.5391	30.526	31.8801	31.7629	31.6346	30.6424	30.6374	30.5564
