# Supplementary material for: QseBC is involved in the biofilm formation and antibiotic resistance in Escherichia coli isolated from bovine mastitis
Source: PeerJ. 2020 Mar 25;8:e8833. doi: 10.7717/peerj.8833 (PMC7102498; doi:10.7717/peerj.8833)
Supplement: Supplemental Information 1 [file peerj-08-8833-s001.zip › Supplemental Dataset Files/Raw Data/File5/efflux pump associated genes-qPCR.xls]

## Sheet: Sheet1
	THE FIRST DATA
	WT			XL4/pSTV28			XL4/pSTV28
marA	22.86	22.72	22.61	22.59	22.52	22.5	21.84	21.72	21.66
16S	23.651	23.3854	23.2575	21.4362	21.2594	21.181	22.1369	22.0107	21.85
acrD	24.7696	24.4822	24.2887	24.938	24.7252	24.5607	23.3242	23.2926	23.2785
16S	21.5515	21.5417	21.4236	20.5903	20.4044	20.3684	20.195	20.0657	19.8759
acrA	24.25	24.11	24.1	25.85	25.84	25.7	27.69	27.61	27.42
16S	24.03	23.38	22.88	24.01	23.37	23.18	25.63	25.66	25.2
acrB	23.1949	23.1694	23.1323	23.8561	23.8082	23.82	22.9915	22.911	22.95
16S	19.7695	19.6022	19.4143	19.4609	19.4202	19.44	19.3882	19.352	19.33
emrD	27.4191	27.3595	27.35	28.4426	28.3029	28.33	29.6651	29.4279	29.25
16S	33.4081	32.9153	33.05	33.3015	33.2012	33.22	35.0929	35.0289	35.38
mdtH	27.4949	27.4153	27.45	28.1702	28.0744	28.16	29.497	29.3275	29.43
16S	33.4081	32.9153	33.05	33.4015	33.2012	33.22	35.6929	35.2289	35.38
	THE SECOND DATA
	WT			XL4/pSTV28			XL4/pSTV28
marA	22.86	22.72	22.61	22.59	22.52	22.5	21.84	21.72	21.66
16S	23.651	23.3854	23.2575	21.4362	21.2594	21.181	22.1369	22.0107	21.85
acrD	29.16	29.01	28.88	27.59	27.4	27.39	28.23	27.88	27.87
16S	27.51	27.5	27.49	24.9	24.85	24.74	26.39	26.32	26.27
acrA	24.7696	24.4822	24.2887	24.938	24.2152	23.9407	24.0242	23.6326	23.4885
16S	21.5515	21.5417	21.4236	20.5903	20.4044	20.3684	20.695	20.5657	20.3759
acrB	24.63	24.61	24.59	24.5	24.48	24.43	24.45	24.38	24.35
16S	21.68	21.6	21.56	20.63	20.36	20.6	21.31	21.22	21.13
emrD	29.13	29.11	28.92	27.34	27.18	27.04	28.35	28.12	28.11
16S	26.82	26.73	26.69	22.75	22.73	22.48	25.22	24.95	24.75
mdtH	27.57	27.36	27.2	26.89	26.74	27.22	26.59	26.18	26.18
16S	26.47	26.29	26.24	24.63	24.23	24.17	25.13	24.8	24.74
