# Supplementary material for: QseBC is involved in the biofilm formation and antibiotic resistance in Escherichia coli isolated from bovine mastitis
Source: PeerJ. 2020 Mar 25;8:e8833. doi: 10.7717/peerj.8833 (PMC7102498; doi:10.7717/peerj.8833)
Supplement: Supplemental Information 1 [file peerj-08-8833-s001.zip › Supplemental Dataset Files/Raw Data/File6/The raw data of control gene in qPCR.xlsx]

## Sheet: Sheet1
	THE FIRST DATA
		WT/pSTV28			XL4/pSTV28			XL4/pCqseBC
	tolC	17.8039	18.0935	18.1762	18.0937	18.6645	18.5542	18.5752	18.4882	18.5736
	16S	20.6145	20.4169	20.4696	21.2362	21.0036	21.0825	20.6195	20.5302	20.5326
	THE SECOND DATA
		WT/pSTV28			XL4/pSTV28			XL4/pCqseBC
	tolC	22.8453	22.5258	22.7758	23.1965	23.5132	23.2584	23.1448	23.1923	22.938
	16S	19.0048	19.0718	19.1668	20.0046	19.9915	19.9032	19.6282	19.8265	19.6679
